# Supplementary material for: New synonymy of Proceratium williamsi Tiwari (Hymenoptera, Formicidae)
Source: Zookeys. 2014 Mar 13;(388):69–72. doi: 10.3897/zookeys.388.6972 (PMC3978282; doi:10.3897/zookeys.388.6972)
Supplement: XML Treatment for Proceratium williamsi [file zookeys.388.6972-treatment1.xml]

<!DOCTYPE tp:taxon-treatment
  PUBLIC "-//TaxonX//DTD Taxonomic Treatment Publishing DTD v0 20100105//EN" "tax-treatment-NSO.dtd">
<tp:taxon-treatment xmlns:tp="http://www.plazi.org/taxpub"><tp:treatment-meta><mixed-citation publication-type="journal"><person-group><name><surname>Bharti</surname><given-names>Himender</given-names></name><name><surname>Wachkoo</surname><given-names>Aijaz Ahmad</given-names></name></person-group><article-title>New synonymy of <italic>Proceratium williamsi</italic> Tiwari (Hymenoptera, Formicidae)</article-title><source>Zookeys</source><day>13</day><month>3</month><year>2014</year><volume>2014</volume><issue>388</issue><fpage>69</fpage><lpage>72</lpage><pub-id pub-id-type="doi">10.3897/zookeys.388.6972</pub-id></mixed-citation></tp:treatment-meta><tp:nomenclature><tp:taxon-name>
                        <tp:taxon-name-part taxon-name-part-type="genus">Proceratium</tp:taxon-name-part>
                        <tp:taxon-name-part taxon-name-part-type="species">williamsi</tp:taxon-name-part>
                        <object-id xmlns:xlink="http://www.w3.org/1999/xlink" xlink:type="simple">http://species-id.net/wiki/Proceratium_williamsi</object-id>
                    </tp:taxon-name><tp:taxon-authority>Tiwari, 2000</tp:taxon-authority><xref ref-type="fig" rid="F1">Figs 1–3</xref><tp:nomenclature-citation-list><tp:nomenclature-citation><tp:taxon-name>Proceratium williamsi</tp:taxon-name><comment> Tiwari, in <xref ref-type="bibr" rid="B5">Mathew and Tiwari 2000</xref>: 272, Figs 14–15 (w.). Holotype and paratype workers: Meghalaya, Khasi hills, Shillong, India [ZSIK].</comment></tp:nomenclature-citation><tp:nomenclature-citation><tp:taxon-name>Proceratium bhutanense</tp:taxon-name><comment> De Andrade, in <xref ref-type="bibr" rid="B1">Baroni Urbani and De Andrade 2003</xref>: 278, Figs 116–117 (w.). Holoype and paratype workers: Phuntsholing, Bhutan [NHMB]; one paratype worker Phuntsholing, Bhutan [MRSN]. Syn. n.</comment></tp:nomenclature-citation></tp:nomenclature-citation-list></tp:nomenclature><tp:treatment-sec sec-type="Material examined"><title>Material examined.</title><p>Paratype, worker, Meghalaya, Khasi hills, Shillong, India [ZSIK]; Worker [BMNH] (coll. R. Mathew, Det. De Andrade); worker photographs also examined on AntWeb (<ext-link xmlns:xlink="http://www.w3.org/1999/xlink" ext-link-type="uri" xlink:href="http://www.antweb.org" xlink:type="simple">www.antweb.org</ext-link>): CASENT0281860. <italic>Other Material</italic>: <italic>Uttarakhand</italic>: Dakpathar, 750m, 4 (w.), 20.viii.2009; Rajaji Forest Area, 660m, 3(w.), 11.viii.2009, 1(w.), 12.viii.2009 (coll. Aijaz A. Wachkoo) [PUPAC]. <italic>West Bengal</italic>: Darjeeling, 1850m, 4(w.), 20.vi.2009 (coll. Irfan Gul) [PUPAC]. <italic>Meghalaya</italic>: Cherapunji, 1200m, 3(w.), 2.iv.2009 (coll. Irfan Gul); Khasi hills, Shillong, 1496m, 3(w.), 1(q.), 10.iv.2009 (coll. Irfan Gul) [PUPAC].</p><fig id="F1" position="float" orientation="portrait"><label>Figures 1–3.</label><caption><p>Worker; <italic><tp:taxon-name>Proceratium williamsi</tp:taxon-name></italic> Tiwari, 2000. <bold>1</bold> Head in full-face view <bold>2</bold> Body, lateral view <bold>3</bold> Body, dorsal view.</p></caption><graphic xmlns:xlink="http://www.w3.org/1999/xlink" xlink:href="zookeys-388-069-g001.jpg" position="float" orientation="portrait" xlink:type="simple"/></fig></tp:treatment-sec><tp:treatment-sec sec-type="Ecology"><title>Ecology.</title><p>This species was found mainly in leaf litter of primary, subtropical forests of Himalaya and occasionally in soil samples of secondary forests collected in cool <!--PageBreak-->shady places. Although infrequent in collections, this species seems to be widely distributed throughout the Himalayan ranges.</p></tp:treatment-sec><tp:treatment-sec sec-type="Remarks"><title>Remarks.</title><p>Examination of the specimens coupled with the images and descriptions reveal that there are no characters which could delimit <italic><tp:taxon-name>Proceratium bhutanense</tp:taxon-name></italic> and <italic><tp:taxon-name>Proceratium williamsi</tp:taxon-name></italic>. Moreover, the studied material does not exhibit any marked variation throughout the collection range, thereby enabling us to confidently treat <italic><tp:taxon-name>Proceratium bhutanense</tp:taxon-name></italic> as a junior synonym of <italic><tp:taxon-name>Proceratium williamsi</tp:taxon-name></italic>.</p></tp:treatment-sec><ref-list><ref id="B5"><mixed-citation xmlns:xlink="http://www.w3.org/1999/xlink" xlink:type="simple"><person-group><name name-style="western"><surname>Mathew</surname><given-names>R</given-names></name><name name-style="western"><surname>Tiwari</surname><given-names>RN</given-names></name></person-group> (<year>2000</year>) <source>Insecta: Hymenoptera: Formicidae, Fauna of Meghalaya</source>, <issue>Part 7</issue><series>State Fauna Series 4</series>. <publisher-name>Zoological Survey of India</publisher-name>, <publisher-loc>Calcutta</publisher-loc>, <lpage>409</lpage> pp.</mixed-citation></ref><ref id="B1"><mixed-citation xmlns:xlink="http://www.w3.org/1999/xlink" xlink:type="simple"><person-group><name name-style="western"><surname>Baroni Urbani</surname><given-names>C</given-names></name><name name-style="western"><surname>De Andrade</surname><given-names>ML</given-names></name></person-group> (<year>2003</year>) <article-title>The ant genus <italic>Proceratium</italic> in the extant and fossil record.</article-title><source>Museo Regionale di Scienze Naturali - Torino Monographie</source><volume>36</volume>: <fpage>1</fpage>-<lpage>492</lpage>.</mixed-citation></ref></ref-list></tp:taxon-treatment>
